# Supplementary material for: Effective Inhibitor Removal from Wastewater Samples Increases Sensitivity of RT-dPCR and Sequencing Analyses and Enhances the Stability of Wastewater-Based Surveillance
Source: Microorganisms. 2024 Dec 2;12(12):2475. doi: 10.3390/microorganisms12122475 (PMC11728302; doi:10.3390/microorganisms12122475)
Supplement: Supplementary file 1 [file microorganisms-12-02475-s001.zip]

Archive with 1 entries (1 files):
- microorganisms-3328409-supplementary.pdf
